# Supplementary material for: Multi-omics analysis reveals ultraviolet response insights for immunotherapy and prognosis
Source: Front Immunol. 2025 Sep 26;16:1598070. doi: 10.3389/fimmu.2025.1598070 (PMC12510869; doi:10.3389/fimmu.2025.1598070)
Supplement: Supplementary file 2 [file Table1.xlsx]

## Sheet: Data Sheet 2
Table S1 191 genes included in the HALLMARK_UV_RESPONSE dataset.
ABCB1
ACAA1
AGO2
ALAS1
ALDOA
AMD1
AP2S1
APOM
APOM
APOM
APOM
APOM
APOM
APOM
AQP3
ARRB2
ASNS
ATF3
ATP6V1C1
ATP6V1F
BAK1
BCL2L11
BID
BMP2
BSG
BTG1
BTG2
BTG3
BTG3
C4BPB
CA2
CASP3
CCK
CCND3
CCNE1
CDC34
CDC5L
CDK2
CDKN1C
CDKN1C
CDKN2B
CDO1
CEBPG
CHKA
CHRNA5
CLCN2
CLTB
CNP
COL2A1
CREG1
CTSV
CXCL2
CYB5B
CYB5R1
CYP1A1
DDX21
DGAT1
DGAT1
DGAT1
DLG4
DNAJA1
DNAJB1
E2F5
EIF2S3
EIF5
ENO2
EPCAM
EPHX1
FEN1
FGF18
FKBP4
FMO1
FOS
FOSB
FURIN
GAL
GCH1
GGH
GLS
GPX3
GRINA
GRPEL1
H2AX
HLA-F
HLA-F
HLA-F
HLA-F
HLA-F
HLA-F
HLA-F
HMOX1
HNRNPU
HSPA13
HSPA2
HTR7
HYAL2
ICAM1
IGFBP2
IL6
IL6ST
IRF1
JUNB
KCNH2
KLHDC3
LHX2
LYN
MAOA
MAPK8IP2
MARK2
MGAT1
MMP14
MRPL23
MRPL23
MSX1
NAT1
NFKBIA
NKX2-5
NPTX2
NPTXR
NR4A1
NTRK3
NUP58
NXF1
OLFM1
ONECUT1
PARP2
PDAP1
PDLIM3
PLCL1
POLE3
POLG2
POLG2
POLR2H
PPAT
PPIF
PPP1R2
PPT1
PRKACA
PRKACA
PRKCD
PRPF3
PSMC3
PTPRD
PTPRD
RAB27A
RASGRP1
RET
RFC4
RHOB
RPN1
RRAD
RXRB
RXRB
RXRB
RXRB
RXRB
RXRB
SELENOW
SHOX2
SIGMAR1
SLC25A4
SLC6A12
SLC6A8
SOD2
SPR
SQSTM1
SQSTM1
STARD3
STIP1
STK25
SULT1A1
TACR3
TAP1
TAP1
TAP1
TAP1
TAP1
TAP1
TAP1
TAP1
TARS1
TCHH
TFRC
TGFBRAP1
TMBIM6
TST
TUBA4A
TYRO3
UROD
WIZ
YKT6
